# Supplementary material for: Airway microbial and metabolic features associated with ICS therapy in COPD
Source: Front Pharmacol. 2025 Dec 2;16:1714879. doi: 10.3389/fphar.2025.1714879 (PMC12705548; doi:10.3389/fphar.2025.1714879)
Supplement: Supplementary file 1 [file DataSheet1.zip]

Archive with 7 entries (6 files):
- Supplementary material/Table S1 The full list of ICS medications and dose.xlsx
- Supplementary material/Table S2 The full list of all concomitant medications.xlsx
- Supplementary material/Table S3 Alpha per sample.csv
- Supplementary material/Table S4 alpha_diversity_stats.csv
- Supplementary material/Table S5 regression_shannon_results.csv
- Supplementary material/Table S6 permanova_subsampling_results.csv
- Supplementary material/
