# Supplementary material for: Airway microbial and metabolic features associated with ICS therapy in COPD
Source: Front Pharmacol. 2025 Dec 2;16:1714879. doi: 10.3389/fphar.2025.1714879 (PMC12705548; doi:10.3389/fphar.2025.1714879)
Supplement: Supplementary file 1 [file DataSheet1.zip › Supplementary material/Table S1 The full list of ICS medications and dose.xlsx]

## Sheet: Sheet1
Sample_ID	ICS_Type	Dose
COPD1	budesonide	640ug
COPD10	Fluticasone	100ug
COPD11	budesonide	640ug
COPD12	budesonide	640ug
COPD13	budesonide	640ug
COPD14	Fluticasone	1000ug
COPD15	No	No
COPD16	budesonide	640ug
COPD17	budesonide	640ug
COPD18	budesonide	640ug
COPD19	No	No
COPD2	budesonide	640ug
COPD20	budesonide	640ug
COPD21	budesonide	640ug
COPD22	budesonide	640ug
COPD23	Fluticasone	1000ug
COPD24	budesonide	640ug
COPD25	No	No
COPD26	budesonide	640ug
COPD27	Fluticasone	1000ug
COPD28	budesonide	640ug
COPD29	budesonide	640ug
COPD3	Fluticasone	1000ug
COPD30	No	No
COPD31	budesonide	640ug
COPD32	budesonide	640ug
COPD33	Fluticasone	100ug
COPD34	budesonide	640ug
COPD35	No	No
COPD36	Fluticasone	1000ug
COPD37	budesonide	640ug
COPD38	No	No
COPD39	budesonide	640ug
COPD4	budesonide	640ug
COPD40	No	No
COPD41	Fluticasone	100ug
COPD42	Fluticasone	1000ug
COPD43	Fluticasone	1000ug
COPD44	Fluticasone	1000ug
COPD45	budesonide	640ug
COPD46	No	No
COPD47	Fluticasone	1000ug
COPD48	No	No
COPD49	budesonide	640ug
COPD5	No	No
COPD50	budesonide	640ug
COPD51	budesonide	640ug
COPD52	budesonide	640ug
COPD53	budesonide	320ug
COPD6	No	No
COPD7	No	No
COPD8	No	No
COPD9	budesonide	640ug
