# Supplementary material for: Airway microbial and metabolic features associated with ICS therapy in COPD
Source: Front Pharmacol. 2025 Dec 2;16:1714879. doi: 10.3389/fphar.2025.1714879 (PMC12705548; doi:10.3389/fphar.2025.1714879)
Supplement: Supplementary file 1 [file DataSheet1.zip › Supplementary material/Table S2 The full list of all concomitant medications.xlsx]

## Sheet: Concomitant_Medications
Sample_ID	LABA	LAMA	Theophylline	PDE4_inhibitor	Systemic_CS	Other_Drugs	Notes
COPD1	Yes	Yes	No	No	No	None	None
COPD2	Yes	Yes	Yes	No	No	None	None
COPD3	Yes	Yes	No	No	No	None	None
COPD4	Yes	Yes	No	No	No	None	None
COPD9	Yes	Yes	No	No	No	Amlodipine	Hypertension
COPD10	Yes	Yes	No	No	No	None	Hypertension
COPD11	Yes	No	No	No	No	None	None
COPD12	Yes	Yes	No	No	No	None	None
COPD13	Yes	Yes	Yes	No	No	None	None
COPD14	Yes	No	No	No	No	None	None
COPD16	Yes	Yes	No	No	No	None	None
COPD17	Yes	Yes	No	No	No	None	None
COPD18	Yes	Yes	No	No	No	None	None
COPD20	Yes	Yes	No	No	No	None	duodenal ulcer
COPD21	Yes	No	No	No	No	None	None
COPD22	Yes	Yes	No	No	No	None	None
COPD23	No	Yes	No	No	No	Omeprazole	chronic gastritis
COPD24	Yes	Yes	No	No	No	Amlodipine	Hypertension
COPD26	Yes	Yes	No	No	No	None	None
COPD27	Yes	Yes	No	No	No	None	None
COPD28	Yes	Yes	No	No	No	None	None
COPD29	Yes	Yes	No	No	No	None	coronary heart disease
COPD31	Yes	Yes	No	No	No	None	None
COPD32	Yes	Yes	No	No	No	None	None
COPD33	Yes	Yes	No	No	No	None	None
COPD34	Yes	Yes	No	No	No	None	osteoporosis
COPD36	Yes	No	No	No	No	None	Hypertension
COPD37	Yes	Yes	No	No	No	Amlodipine	Hypertension
COPD39	Yes	Yes	No	No	No	None	None
COPD41	Yes	Yes	No	No	No	Rosuvastatin	coronary heart disease
COPD42	Yes	No	No	No	No	None	Hypertension
COPD43	Yes	No	No	No	No	None	None
COPD44	Yes	No	No	No	No	None	Diabetes
COPD45	Yes	Yes	No	No	No	None	nephrotic syndrome
COPD47	Yes	No	No	No	No	None	None
COPD49	Yes	Yes	No	No	No	Telmisartan	Hypertension
COPD50	Yes	Yes	No	No	No	None	None
COPD51	Yes	Yes	No	No	No	None	None
COPD52	Yes	Yes	No	No	No	None	None
COPD53	Yes	Yes	No	No	No	None	None
COPD5	Yes	Yes	No	No	No	Acarbose	Diabetes
COPD6	Yes	Yes	No	No	No	Euthyrox	hypothyroidism
COPD7	Yes	Yes	No	No	No	None	None
COPD8	No	No	No	No	No	None	None
COPD15	No	No	No	No	No	None	None
COPD19	Yes	Yes	No	No	No	None	None
COPD25	Yes	Yes	Yes	No	No	Omeprazole	chronic gastritis
COPD30	Yes	Yes	No	No	No	None	None
COPD35	Yes	Yes	No	No	No	Metformin	Diabetes
COPD38	No	Yes	No	No	No	None	None
COPD40	No	Yes	No	No	No	None	duodenal ulcer
COPD46	No	No	No	No	No	None	None
COPD48	Yes	Yes	No	No	No	Nifedipine	Hypertension
