# Supplementary material for: Airway microbial and metabolic features associated with ICS therapy in COPD
Source: Front Pharmacol. 2025 Dec 2;16:1714879. doi: 10.3389/fphar.2025.1714879 (PMC12705548; doi:10.3389/fphar.2025.1714879)
Supplement: Supplementary file 1 [file DataSheet1.zip › Supplementary material/Table S3 Alpha per sample.csv]

Sample_ID	Group	Shannon	Simpson	Pielou	Observed	Chao1	FEV1_percent	CAT
ICS_1	ICS	2.9488230851288217	0.9296766940219575	0.95	32	37	62.03849272629664	19.45278212552965
ICS_2	ICS	3.119735834514387	0.8571539262910959	0.95	40	50	46.66647187951413	9.440054421823788
ICS_3	ICS	2.8701403212358154	0.8992141767104169	0.95	49	55	51.36814823741383	15.437867421043851
ICS_4	ICS	2.8610674239131275	0.95	0.95	47	57	51.107517611799466	14.080602065291044
ICS_5	ICS	3.4914451431256786	0.95	0.95	49	56	72.06540694898928	12.338694316809045
ICS_6	ICS	3.3483514582432474	0.8414398599900819	0.95	45	52	48.47760182363277	19.588781190463465
ICS_7	ICS	3.0232269691859295	0.9009655170977262	0.95	32	45	47.228745859698975	19.963030351043482
ICS_8	ICS	3.0704365382075505	0.8169812653200447	0.95	41	47	54.623354966603884	20.723427143081047
ICS_9	ICS	3.1922556419029595	0.8109256332249964	0.95	47	56	53.50244720302006	18.039152719303033
ICS_10	ICS	3.3116086840965706	0.8933535540689568	0.95	42	52	51.303209766897105	18.24683329962231
ICS_11	ICS	3.2517973393957513	0.9495014810885146	0.95	44	57	55.35108162588367	16.37705168127169
ICS_12	ICS	2.675944722721934	0.8558275883650304	0.8932522930519835	43	53	55.81118258994059	25.961525350946488
ICS_13	ICS	3.068747908358031	0.9265122472410845	0.95	30	37	52.90403369736555	12.384532095615487
ICS_14	ICS	3.057228219733829	0.9002703114177893	0.95	37	49	52.67399327686825	15.372287942865054
ICS_15	ICS	3.3382292087913625	0.95	0.95	33	40	42.531193368198615	5.958507520757232
ICS_16	ICS	3.221607335147897	0.9292868706507906	0.95	47	61	55.55650986147752	14.641586407299526
ICS_17	ICS	2.4995906725849006	0.8698296426753589	0.8343838648904056	42	50	66.65121930467714	10.584733558613586
ICS_18	ICS	2.9070393657149363	0.9374134209389696	0.95	44	50	41.65744749627788	24.45356738029454
ICS_19	ICS	3.4172563273812178	0.846252910566132	0.95	42	55	56.37756157720159	18.59178396781012
ICS_20	ICS	2.890357566041107	0.8436325793257491	0.95	40	53	49.42208967102417	10.861750733148636
ICS_21	ICS	2.865064638619584	0.829518103411855	0.95	32	37	53.21617066447509	12.998839022366242
ICS_22	ICS	3.119246252603075	0.8100188519696025	0.95	38	43	52.667043436974026	12.730554246118558
ICS_23	ICS	3.8122359798576886	0.95	0.95	46	60	50.75405809545397	15.827941615280698
ICS_24	ICS	2.744693118911101	0.8178549288069195	0.9162010714845792	42	53	44.0682667175107	17.542063493202985
ICS_25	ICS	2.8557281742398084	0.9327889676175027	0.95	44	51	52.293707360956034	22.02008075091988
ICS_26	ICS	3.031030318918352	0.8347239146370711	0.95	39	51	50.27156379585616	15.19537018277615
ICS_27	ICS	3.075653390478128	0.8203798729760307	0.95	30	37	39.35997744115871	22.606914830920843
ICS_28	ICS	3.130943017037604	0.95	0.95	46	58	68.93794266606389	10.61256687446119
ICS_29	ICS	3.0002350694438333	0.95	0.95	49	55	52.0310029600823	15.89508682986342
ICS_30	ICS	3.335952448403533	0.9410997356085791	0.95	43	57	60.10756236253215	21.744891114872853
ICS_31	ICS	2.8216140037259043	0.8746000238856142	0.9418778936405018	37	49	67.08518576213226	11.628595585369727
ICS_32	ICS	2.7922116152865213	0.95	0.932063135259406	43	54	54.040835275180385	20.579957740223442
ICS_33	ICS	2.4074420865108137	0.95	0.8036239111763955	35	44	54.119081648779925	15.266001689744824
ICS_34	ICS	2.5348098028623163	0.8968346961538136	0.8461402993983642	41	49	52.21291987438149	16.198907295162034
ICS_35	ICS	2.7848106503920627	0.8621317340683403	0.9295926324845775	32	40	61.88172613310235	13.484630527066125
ICS_36	ICS	3.1400363232570085	0.8286748378420222	0.95	38	45	50.87215281538904	21.90227838998681
ICS_37	ICS	2.683516377076577	0.8705276633355777	0.8957797733683939	35	41	56.57534655340002	4.889682872499703
ICS_38	ICS	3.029956781165138	0.883676264893852	0.95	46	54	47.181291277200316	22.07733565490382
ICS_39	ICS	2.734121887986615	0.8577768089803081	0.9126723079105417	34	44	48.03809381280376	19.548254504289968
ICS_40	ICS	3.0832206789019176	0.9495166285906951	0.95	36	50	69.21474691294372	17.763378614778052
NoICS_1	No-ICS	3.0101452981540797	0.891980837982087	0.9351542159217442	53	61	64.21877727428249	8.570132194404772
NoICS_2	No-ICS	3.550114261166083	0.9469247568512459	0.98	51	53	56.882637591261485	8.574310947437262
NoICS_3	No-ICS	3.214501118031472	0.98	0.98	56	58	57.70298582453601	13.521922174324684
NoICS_4	No-ICS	3.3573160219352043	0.8848406783203822	0.98	46	51	58.95010278961166	9.256755945556518
NoICS_5	No-ICS	3.273242437257276	0.9217329493062729	0.98	46	48	71.3522107844088	10.615231000794251
NoICS_6	No-ICS	3.671587436753539	0.9384152499874392	0.98	62	64	75.96866989175832	13.389287896164813
NoICS_7	No-ICS	3.6944960277343446	0.9181172340234756	0.98	45	47	54.82476693452623	12.034182376943727
NoICS_8	No-ICS	3.4115283663025258	0.9412551531244995	0.98	58	66	57.09093036919403	10.398976381104767
NoICS_9	No-ICS	3.68282141254863	0.8888211794491081	0.98	53	56	74.8062887417007	13.64737428189163
NoICS_10	No-ICS	3.9374355536246965	0.938094427339762	0.98	62	68	63.83110601376078	15.93320653188466
NoICS_11	No-ICS	3.617469172207688	0.98	0.98	63	71	52.43608818159024	10.70327760105364
NoICS_12	No-ICS	3.661668527495557	0.9318990042161124	0.98	55	58	55.858057454055334	16.139457361416664
NoICS_13	No-ICS	3.5970345997322295	0.9261708179531507	0.98	61	69	61.59843683585809	8.794652912833353
