# Supplementary material for: Airway microbial and metabolic features associated with ICS therapy in COPD
Source: Front Pharmacol. 2025 Dec 2;16:1714879. doi: 10.3389/fphar.2025.1714879 (PMC12705548; doi:10.3389/fphar.2025.1714879)
Supplement: Supplementary file 1 [file DataSheet1.zip › Supplementary material/Table S4 alpha_diversity_stats.csv]

Metric	mean_ICS	sd_ICS	mean_NoICS	sd_NoICS	t	p	Cohen_d	n_ICS	n_NoICS
Shannon	3.013685309527566	0.2835273953797335	3.51379694099564	0.2487476826421261	-6.07846252676269	3.3559710404450422e-06	-1.8137145820525042	40	13
Simpson	0.8904590177943119	0.04998409548790409	0.9298655606579642	0.030218036108587632	-3.4208281054008203	0.0016237036757388113	-0.8547669464875323	40	13
Pielou	0.9351396795666288	0.03443564875928527	0.9765503243016729	0.012437982614041372	-6.4246492401395505	4.6676117457426394e-08	-1.3483733856586009	40	13
Observed	40.3	5.653226897885345	54.69230769230769	6.408127851728815	-7.234460924780131	8.530095994300895e-07	-2.464589543595803	40	13
Chao1	49.6	6.758849849053557	59.23076923076923	8.053506960261123	-3.889449376562926	0.0010903472779456372	-1.3593582019074073	40	13
