# Supplementary material for: Airway microbial and metabolic features associated with ICS therapy in COPD
Source: Front Pharmacol. 2025 Dec 2;16:1714879. doi: 10.3389/fphar.2025.1714879 (PMC12705548; doi:10.3389/fphar.2025.1714879)
Supplement: Supplementary file 1 [file DataSheet1.zip › Supplementary material/Table S5 regression_shannon_results.csv]

term	coef	stderr	pval
const	3.414118597963841	0.3703217114803058	2.7844420246949357e-12
ICS_bin	-0.5245709026091655	0.10472146784837184	7.495711113870632e-06
FEV1_percent	0.00046811394809895366	0.005281375125338223	0.9297333773570298
CAT	0.006061157712695154	0.009075888801398561	0.5073751019320328
