# Supplementary material for: Airway microbial and metabolic features associated with ICS therapy in COPD
Source: Front Pharmacol. 2025 Dec 2;16:1714879. doi: 10.3389/fphar.2025.1714879 (PMC12705548; doi:10.3389/fphar.2025.1714879)
Supplement: Supplementary file 1 [file DataSheet1.zip › Supplementary material/Table S6 permanova_subsampling_results.csv]

pseudoF	p
1.3461516389850845	0.0031
1.046293863840386	0.0041
3.799895599140191	0.005
3.193686146022289	0.005
2.879315266447639	0.005
2.6356163214938766	0.005
3.2826421176291216	0.005
2.704618285151685	0.005
2.7373942798379796	0.005
3.0375484013257346	0.005
3.1544664093596726	0.005
2.715788174648888	0.005
3.1291757324888323	0.005
3.8263122877872684	0.005
3.350389110119443	0.005
2.886267559299513	0.005
3.3189013594449475	0.005
3.121237427278858	0.005
3.5048281649367303	0.005
3.1337955289524255	0.005
3.2009983112282847	0.005
3.5928141699909224	0.005
2.969688671594677	0.005
3.2074111703419472	0.005
2.6339879892155196	0.005
1.1746292701297185	0.0065
0.6343999067881312	0.0065
2.646233815921256	0.01
3.002873021121463	0.01
3.1130977523525187	0.01
2.9151239293928928	0.01
2.759896938659656	0.01
2.9684325116311325	0.01
3.255428878832182	0.01
2.784626790718996	0.01
3.0224724849210656	0.01
2.5675198811874296	0.01
2.494007419536673	0.01
2.9916646331610957	0.01
2.7784777167142343	0.01
3.454936433494815	0.01
3.534031799458972	0.01
3.5067876085387995	0.01
3.410495242977356	0.01
3.4384350408089053	0.01
2.863128861949799	0.015
2.877301917096191	0.015
2.8019071026143436	0.015
3.1595298545160864	0.015
3.0289143445620765	0.015
2.9647319052040104	0.015
2.9959551664067656	0.015
3.040528148049064	0.015
2.854772219266955	0.015
3.0112890222987247	0.015
3.066566253429359	0.015
2.6885810662523864	0.02
2.813216425239743	0.02
2.560948805809334	0.02
2.860313479417007	0.02
2.850008159396657	0.02
2.568718907983045	0.02
2.463499142513532	0.02
2.4142875345317227	0.02
3.0052559888764745	0.02
2.9212506288296622	0.02
2.4983153608108015	0.02
2.745687143612823	0.02
2.6245046643611847	0.02
2.474867345507143	0.02
2.4689201124100952	0.02
2.402403660278657	0.02
2.426357463365749	0.025
2.1152323955109376	0.025
2.422985206371746	0.025
2.5192783345477485	0.025
2.563099324137153	0.025
2.5317572837683775	0.025
2.5149270591027433	0.025
2.5138878246375493	0.025
2.4589939193703207	0.025
2.8511548006546388	0.025
2.2546053957021046	0.03
2.835596515946248	0.03
2.639779892863055	0.03
2.736573218805574	0.03
2.2403410066667173	0.03
2.554846432535638	0.03
2.589363946795381	0.03
2.3427416443825937	0.03
2.5136803945440453	0.03
2.361968879902797	0.03
2.490756389844859	0.03
2.6769644476453625	0.03
2.5346060087952114	0.03
2.7125831292742286	0.03
2.449568734690693	0.03
2.4504571634485988	0.03
1.3196421186795992	0.0315
2.508677417491726	0.035
2.521284821620193	0.035
2.087689060066642	0.035
2.40644233827953	0.035
2.5013091886896137	0.035
2.3846571084973402	0.035
2.4221752392844813	0.035
2.2408356092827004	0.035
2.184169629394071	0.035
2.489030434245953	0.035
2.407710238867857	0.035
2.2161235151245093	0.035
2.5502355598395767	0.035
2.309992221184305	0.04
2.0706696141937933	0.04
2.3159618395323887	0.04
2.389153483540949	0.04
2.6163600044258164	0.04
2.2060249290098155	0.04
2.321685620326739	0.04
2.1800618943880914	0.04
2.116299285582054	0.045
2.18139254687453	0.045
2.379487148917875	0.045
2.3961258655399096	0.045
2.4005151653665973	0.045
2.307966617369202	0.045
2.3110543584748178	0.045
2.4162541824171875	0.045
2.2917208884004654	0.045
1.9891791382111517	0.045
2.448813730881523	0.045
2.5383529849364748	0.045
2.1803674061855003	0.045
1.9835772079760827	0.05
2.29170032123402	0.05
2.4157532184989776	0.05
2.564842661622154	0.05
2.199017572259163	0.05
2.1149886637229574	0.05
2.2743698215741235	0.05
2.2835699866981125	0.055
2.1705791436273376	0.055
2.2780396488552617	0.055
2.1529032457630355	0.055
2.052960927411991	0.06
2.181756371841503	0.06
2.1502417481621205	0.06
2.0314263635611547	0.06
2.1952694461766558	0.06
2.191775697754834	0.06
2.253169436701668	0.06
2.0754362839368317	0.065
2.0409759376746663	0.065
1.969776138673886	0.065
1.9978879205509763	0.07
2.318015789803514	0.07
2.049773633175216	0.07
2.232583960290726	0.075
2.0958150210529722	0.075
1.902665105525145	0.08
2.022025583010346	0.08
1.9406849946584526	0.08
1.9527085609138972	0.08
2.324189094498106	0.08
1.925377574523796	0.08
1.8262837687606972	0.08
1.9544638585338647	0.085
1.9504684821472684	0.085
1.9134652292708039	0.085
1.968854807924632	0.09
1.7478948766213607	0.09
1.842771240390949	0.095
1.8242542205874193	0.105
1.6987267652961142	0.11
1.742703112915148	0.11
1.834168290489704	0.11
1.7216275003118022	0.115
1.7673825271968495	0.12
1.9927987246838148	0.12
1.8286280534555674	0.12
1.772234191015417	0.125
1.80246324759148	0.135
1.7578811122893228	0.145
1.5600462710106617	0.165
1.5669355584926725	0.165
1.6212561973327684	0.175
1.7116541785393498	0.175
1.484368592266324	0.19
1.5862341892335092	0.205
1.5649073948687908	0.21
1.3485342516507859	0.215
1.4244307544882342	0.23
1.450783317427015	0.23
1.3733861513703929	0.245
1.4153063409989832	0.0025
1.4986501659269873	0.0025
1.2703844381261447	0.0275
1.1820994735932377	0.03
1.1904508580521318	0.00345
0.9905707865086588	0.000485
